# Supplementary material for: SVNeoPP: A Workflow for Structural-Variant-Derived Neoantigen Prediction and Prioritization Using Multi-Omics Data
Source: Biology (Basel). 2026 Mar 19;15(6):492. doi: 10.3390/biology15060492 (PMC13024079; doi:10.3390/biology15060492)
Supplement: Supplementary file 1 [file biology-15-00492-s001.zip]

Archive with 1 entries (1 files):
- biology-4174254-supplementary.pdf
